# Supplementary material for: Aging measures and cancer in the Health and Retirement Study (HRS)
Source: Nat Commun. 2025 Jul 1;16:5916. doi: 10.1038/s41467-025-60913-z (PMC12215566; doi:10.1038/s41467-025-60913-z)
Supplement: Supplementary file 5 — Supplementary Data 1-4 [file 41467_2025_60913_MOESM5_ESM.xlsx]

## Sheet: README
Supplementary Data 1. Description of aging constructs
Supplemental Data 2. Regression coefficients for all the covariates adjusted for in the analysis ofassociations between aging constructs and cancer prevalence in 2016; HRS
Supplemental Data 3. Regression coefficients for all the covariates adjusted for in the analysis of associations between aging constructs and mortality in cancer survivors; HRS (2016-2020)
Supplemental Data 4. Regression coefficients for all the covariates adjusted for in the analysis of associations between aging constructs and mortality in cancer-free participants (controls); HRS (2016-2020)

## Sheet: Data 1 
Supplementary Data 1. Description of aging constructs
Aging constructs	How was the aging construct created in published paper?	Number of biomarkers	Unit	Reference
Subjective age (SA)	Participants responded to the question “How old do you feel?”	NA	Years
Clinical marker-based aging constructs
KDM-BA	Klemera and Doubal method was applied to train 10 fairly standard clinical markers in order to construct KDM- BA. Those 10 markers, which were significantly correlated with chronological age (r>0.1) in the third National Health and Nutrition Examination Survey (NHANES III), were selected from a group of 21 biomarkers known to play a role in the aging process.	10 clinical markers	Years	Levine [2013]1
PhenoAge	Penalized Cox regression was applied to train 42 clinical biomarkers as well as chronological age against mortality. The penalized Cox regression model selected 10 markers. Levine et al. included those 10 markers in a parametric proportional hazards model based on the Gompertz distribution and estimated the 10-year mortality risk. Next, they converted the score into units of years.	9 clinical markers and chronological age	Years	Levine [2018]2
Epigenetic clocks (ECs)
Hannum	Elastic net regression combined with bootstrap approaches was applied to train DNA methylation (DNAm) sites, gender, and body mass index (BMI) against chronological age. First generation EC.	71 CpGs	Years	Hannum [2013]3
Horvath	Elastic net regression was applied to train DNAm sites against chronological age. The first multi-tissue EC. First generation EC.	353 CpGs	Years	Horvath [2013]4
Levine	Elastic net regression was applied to train DNAm sites against PhenoAge. Second generation EC.	513 CpGs	Years	Levine [2018]2
GrimAge	Elastic net Cox regression was applied to train chronological age, sex, as well as DNAm-based surrogates for smoking pack-years and 12 plasma protein levels against mortality and transformed into units of years. Second generation EC.	1030 CpGs	Years	Lu [2019]5
Zhang Score	LASSO Cox regression was applied to train DNAm sites against mortality (not transformed into units of years). Second generation EC.	10 CpG	Units (Mortality risk score)	Zhang [2017]6
mPOA (also called DunedinPoAm)	Elastic net regression was applied to train DNAm sites against the 18-biomarker-based Pace of Aging. Third generation EC.	46 CpGs	Years of physiological decline per one year of chronological age	Belsky [2020]7
References:
1. Levine ME. Modeling the rate of senescence: can estimated biological age predict mortality more accurately than chronological age? J Gerontol A Biol Sci Med Sci. Jun 2013;68(6):667-74. doi:10.1093/gerona/gls233
2. Levine ME, Lu AT, Quach A, et al. An epigenetic biomarker of aging for lifespan and healthspan. Aging (Albany NY). 04 2018;10(4):573-591. doi:10.18632/aging.101414
3. Hannum G, Guinney J, Zhao L, et al. Genome-wide methylation profiles reveal quantitative views of human aging rates. Mol Cell. Jan 2013;49(2):359-367. doi:10.1016/j.molcel.2012.10.016
4. Horvath S. DNA methylation age of human tissues and cell types. Genome Biol. 2013;14(10):R115. doi:10.1186/gb-2013-14-10-r115
5. Lu AT, Quach A, Wilson JG, et al. DNA methylation GrimAge strongly predicts lifespan and healthspan. Aging (Albany NY). 01 2019;11(2):303-327. doi:10.18632/aging.101684
6. Zhang Y, Wilson R, Heiss J, et al. DNA methylation signatures in peripheral blood strongly predict all-cause mortality. Nat Commun. Mar 17 2017;8:14617. doi:10.1038/ncomms14617
7. Belsky DW, Caspi A, Arseneault L, et al. Quantification of the pace of biological aging in humans through a blood test, the DunedinPoAm DNA methylation algorithm. Elife. 05 2020;9doi:10.7554/eLife.54870

## Sheet: Data 2
Supplemental Data 2. Regression coefficients for all the covariates adjusted for in the analysis of associations between aging constructs and cancer prevalence in 2016; HRS
KDM-BA-Accel and cancer prevalence							PhenoAgeAccel and cancer prevalence							Sa-Accel and cancer prevalence
	Model 1			Model 2				Model 1			Model 2				Model 1			Model 2
Parameter	OR	95% Confidence Limits		OR	95% Confidence Limits		Parameter	OR	95% Confidence Limits		OR	95% Confidence Limits		Parameter	OR	95% Confidence Limits		OR	95% Confidence Limits
KDM-BA-Accel (per 1 SD increase)	1.044	0.944	1.153	0.985	0.888	1.098	PhenoAgeAccel (per 1 SD increase)	1.127	1.033	1.229	1.044	0.947	1.161	SA-Accel (per 1 SD increase)	1.156	1.066	1.254	1.107	1.018	1.202
Chronological age	1.05	1.039	1.061	1.044	1.031	1.056	Chronological age	1.05	1.039	1.061	1.044	1.031	1.057	Chronological age	1.05	1.039	1.061	1.045	1.032	1.057
Male (vs female)	1.046	0.868	1.262	1.046	0.871	1.255	Male (vs female)	1.01	0.839	1.216	1.03	0.86	1.233	Male (vs female)	1.04	0.86	1.257	1.032	0.858	1.242
Hispanic (vs. Non-Hispanic White)	0.516	0.314	0.848	0.526	0.321	0.863	Hispanic (vs. Non-Hispanic White)	0.504	0.304	0.836	0.527	0.32	0.867	Hispanic (vs. Non-Hispanic White)	0.503	0.304	0.833	0.525	0.319	0.865
Non-Hispanic Black (vs. Non-Hispanic White)	0.795	0.529	1.196	0.724	0.489	1.073	Non-Hispanic Black (vs. Non-Hispanic White)	0.781	0.528	1.157	0.719	0.489	1.058	Non-Hispanic Black (vs. Non-Hispanic White)	0.824	0.555	1.224	0.741	0.505	1.086
Other races (vs. Non-Hispanic White)	0.715	0.444	1.151	0.682	0.431	1.08	Other races (vs. Non-Hispanic White)	0.707	0.439	1.139	0.682	0.43	1.081	Other races (vs. Non-Hispanic White)	0.718	0.445	1.158	0.691	0.437	1.093
Education: >high school (vs. <high school)				1.236	0.935	1.632	Education: >high school (vs. <high school)				1.252	0.943	1.662	Education: >high school (vs. <high school)				1.258	0.95	1.665
Education: high school (vs. <high school)				0.991	0.729	1.346	Education: high school (vs. <high school)				0.998	0.733	1.358	Education: high school (vs. <high school)				0.996	0.735	1.351
BMI				1.001	0.986	1.017	BMI				0.999	0.983	1.015	BMI				1.001	0.986	1.017
Current smoker (vs. never smoker)				1.07	0.734	1.56	Current smoker (vs. never smoker)				1.057	0.727	1.537	Current smoker (vs. never smoker)				1.069	0.734	1.557
Former smoker (vs. never smoker)				1.302	1.104	1.536	Former smoker (vs. never smoker)				1.298	1.098	1.535	Former smoker (vs. never smoker)				1.305	1.104	1.542
Ever drinker (vs. never drinker)				0.797	0.675	0.941	Ever drinker (vs. never drinker)				0.804	0.68	0.951	Ever drinker (vs. never drinker)				0.806	0.68	0.955
Physical activity				0.996	0.992	1	Physical activity				0.996	0.992	1	Physical activity				0.996	0.992	1
Comorbidity index				1.143	1.066	1.224	Comorbidity index				1.133	1.059	1.211	Comorbidity index				1.127	1.056	1.203
CMV seropositive (vs. seronegative)				0.961	0.753	1.227	CMV seropositive (vs. seronegative)				0.967	0.755	1.239	CMV seropositive (vs. seronegative)				0.963	0.755	1.228
HannumAccel and cancer prevalence							HorvathAccel and cancer prevalence							LevineAccel and cancer prevalence
	Model 1 + Monocyte% + Neutrophil% + Lymphocyte%			Model 2 + Monocyte% + Neutrophil% + Lymphocyte%				Model 1 + Monocyte% + Neutrophil% + Lymphocyte%			Model 2 + Monocyte% + Neutrophil% + Lymphocyte%				Model 1 + Monocyte% + Neutrophil% + Lymphocyte%			Model 2 + Monocyte% + Neutrophil% + Lymphocyte%
Parameter	OR	95% Confidence Limits		OR	95% Confidence Limits		Parameter	OR	95% Confidence Limits		OR	95% Confidence Limits		Parameter	OR	95% Confidence Limits		OR	95% Confidence Limits
HannumAccel (per 1 SD increase)	1.245	1.101	1.407	1.223	1.087	1.375	HorvathAccel (per 1 SD increase)	1.125	0.984	1.285	1.11	0.973	1.266	LevineAccel (per 1 SD increase)	1.134	1	1.293	1.111	0.972	1.271
Chronological age	1.04	1.029	1.052	1.033	1.021	1.045	Chronological age	1.039	1.028	1.051	1.032	1.02	1.044	Chronological age	1.04	1.028	1.051	1.032	1.02	1.045
Male (vs female)	1.027	0.79	1.335	1.045	0.791	1.381	Male (vs female)	1.077	0.834	1.39	1.097	0.84	1.432	Male (vs female)	1.081	0.838	1.396	1.098	0.84	1.437
Hispanic (vs. Non-Hispanic White)	0.487	0.285	0.834	0.526	0.305	0.906	Hispanic (vs. Non-Hispanic White)	0.5	0.294	0.848	0.532	0.312	0.908	Hispanic (vs. Non-Hispanic White)	0.486	0.283	0.836	0.523	0.303	0.902
Non-Hispanic Black (vs. Non-Hispanic White)	1.202	0.846	1.708	1.009	0.693	1.467	Non-Hispanic Black (vs. Non-Hispanic White)	1.137	0.804	1.61	0.95	0.658	1.37	Non-Hispanic Black (vs. Non-Hispanic White)	1.098	0.765	1.577	0.926	0.634	1.353
Other races (vs. Non-Hispanic White)	0.608	0.335	1.103	0.598	0.328	1.09	Other races (vs. Non-Hispanic White)	0.622	0.344	1.125	0.603	0.332	1.094	Other races (vs. Non-Hispanic White)	0.606	0.334	1.099	0.593	0.326	1.079
Monocyte %	1.006	0.929	1.089	1.018	0.939	1.103	Monocyte %	1.008	0.93	1.092	1.02	0.941	1.106	Monocyte %	1.009	0.931	1.093	1.02	0.941	1.106
Neutrophil%	1.003	0.955	1.054	1.011	0.964	1.061	Neutrophil%	1.006	0.957	1.057	1.013	0.966	1.064	Neutrophil%	1.003	0.954	1.055	1.011	0.964	1.062
Lymphocyte%	0.991	0.94	1.044	1.003	0.954	1.055	Lymphocyte%	0.99	0.939	1.044	1.002	0.952	1.054	Lymphocyte%	0.991	0.94	1.045	1.002	0.953	1.054
Education: >high school (vs. <high school)				1.561	1.139	2.141	Education: >high school (vs. <high school)				1.555	1.14	2.119	Education: >high school (vs. <high school)				1.572	1.154	2.141
Education: high school (vs. <high school)				1.198	0.838	1.712	Education: high school (vs. <high school)				1.202	0.843	1.713	Education: high school (vs. <high school)				1.218	0.856	1.734
BMI				0.993	0.978	1.009	BMI				0.994	0.979	1.01	BMI				0.994	0.979	1.01
Current smoker (vs. never smoker)				1.075	0.658	1.757	Current smoker (vs. never smoker)				1.097	0.669	1.798	Current smoker (vs. never smoker)				1.089	0.667	1.779
Former smoker (vs. never smoker)				1.343	1.058	1.705	Former smoker (vs. never smoker)				1.331	1.05	1.687	Former smoker (vs. never smoker)				1.333	1.05	1.692
Ever drinker (vs. never drinker)				0.779	0.602	1.009	Ever drinker (vs. never drinker)				0.781	0.605	1.009	Ever drinker (vs. never drinker)				0.779	0.601	1.01
Physical activity				0.995	0.99	1	Physical activity				0.995	0.989	1	Physical activity				0.995	0.989	1
Comorbidity index				1.184	1.086	1.291	Comorbidity index				1.187	1.089	1.294	Comorbidity index				1.184	1.085	1.292
CMV seropositive (vs. seronegative)				1.059	0.771	1.452	CMV seropositive (vs. seronegative)				1.103	0.802	1.519	CMV seropositive (vs. seronegative)				1.098	0.799	1.508
GrimAccel and cancer prevalence							Zhang Score and cancer prevalence							mPOA and cancer prevalence
	Model 1 + Monocyte% + Neutrophil% + Lymphocyte%			Model 2 + Monocyte% + Neutrophil% + Lymphocyte%				Model 1 + Monocyte% + Neutrophil% + Lymphocyte%			Model 2 + Monocyte% + Neutrophil% + Lymphocyte%				Model 1 + Monocyte% + Neutrophil% + Lymphocyte%			Model 2 + Monocyte% + Neutrophil% + Lymphocyte%
Parameter	OR	95% Confidence Limits		OR	95% Confidence Limits		Parameter	OR	95% Confidence Limits		OR	95% Confidence Limits		Parameter	OR	95% Confidence Limits		OR	95% Confidence Limits
GrimAccel (per 1 SD increase)	1.263	1.104	1.443	1.253	1.072	1.475	Zhang Score (per 1 SD increase)	1.353	1.174	1.559	1.313	1.119	1.54	mPOA (per 1 SD increase)	1.135	0.989	1.305	1.096	0.951	1.264
Chronological age	1.04	1.028	1.051	1.031	1.02	1.043	Chronological age	1.031	1.019	1.043	1.025	1.012	1.038	Chronological age	1.039	1.028	1.051	1.031	1.019	1.043
Male (vs female)	0.941	0.717	1.235	0.975	0.724	1.313	Male (vs female)	0.989	0.764	1.282	1.016	0.767	1.345	Male (vs female)	1.085	0.842	1.398	1.113	0.857	1.447
Hispanic (vs. Non-Hispanic White)	0.468	0.271	0.807	0.509	0.293	0.885	Hispanic (vs. Non-Hispanic White)	0.481	0.278	0.832	0.539	0.311	0.936	Hispanic (vs. Non-Hispanic White)	0.477	0.278	0.818	0.513	0.297	0.885
Non-Hispanic Black (vs. Non-Hispanic White)	0.993	0.706	1.395	0.857	0.593	1.237	Non-Hispanic Black (vs. Non-Hispanic White)	1.107	0.794	1.543	0.971	0.675	1.397	Non-Hispanic Black (vs. Non-Hispanic White)	1.055	0.764	1.458	0.905	0.638	1.283
Other races (vs. Non-Hispanic White)	0.59	0.321	1.083	0.584	0.318	1.073	Other races (vs. Non-Hispanic White)	0.611	0.335	1.114	0.619	0.34	1.126	Other races (vs. Non-Hispanic White)	0.595	0.321	1.103	0.587	0.317	1.084
Monocyte %	1.01	0.933	1.093	1.017	0.939	1.102	Monocyte %	1.003	0.928	1.084	1.014	0.937	1.097	Monocyte %	1.01	0.932	1.095	1.02	0.941	1.106
Neutrophil%	1.005	0.956	1.056	1.012	0.965	1.063	Neutrophil%	1	0.952	1.052	1.009	0.961	1.06	Neutrophil%	1.006	0.956	1.058	1.013	0.965	1.064
Lymphocyte%	0.997	0.946	1.05	1.008	0.959	1.059	Lymphocyte%	0.998	0.946	1.053	1.01	0.96	1.064	Lymphocyte%	0.996	0.944	1.05	1.005	0.957	1.057
Education: >high school (vs. <high school)				1.619	1.2	2.184	Education: >high school (vs. <high school)				1.635	1.213	2.204	Education: >high school (vs. <high school)				1.576	1.158	2.145
Education: high school (vs. <high school)				1.223	0.858	1.742	Education: high school (vs. <high school)				1.248	0.875	1.781	Education: high school (vs. <high school)				1.217	0.852	1.739
BMI				0.993	0.978	1.009	BMI				0.994	0.978	1.009	BMI				0.994	0.978	1.01
Current smoker (vs. never smoker)				0.766	0.439	1.337	Current smoker (vs. never smoker)				0.896	0.552	1.453	Current smoker (vs. never smoker)				0.969	0.59	1.591
Former smoker (vs. never smoker)				1.212	0.951	1.544	Former smoker (vs. never smoker)				1.267	0.997	1.61	Former smoker (vs. never smoker)				1.3	1.02	1.658
Ever drinker (vs. never drinker)				0.787	0.607	1.021	Ever drinker (vs. never drinker)				0.786	0.602	1.026	Ever drinker (vs. never drinker)				0.782	0.604	1.012
Physical activity				0.996	0.99	1.001	Physical activity				0.995	0.99	1.001	Physical activity				0.995	0.989	1
Comorbidity index				1.172	1.075	1.279	Comorbidity index				1.175	1.078	1.282	Comorbidity index				1.185	1.086	1.294
CMV seropositive (vs. seronegative)				1.095	0.794	1.51	CMV seropositive (vs. seronegative)				1	0.711	1.407	CMV seropositive (vs. seronegative)				1.115	0.81	1.534

## Sheet: Data 3
Supplemental Data 3. Regression coefficients for all the covariates adjusted for in the analysis of associations between aging constructs and mortality in cancer survivors; HRS (2016-2020)
KDM-BA-Accel and mortality in cancer survivors							PhenoAgeAccel and mortality in cancer survivors							Sa-Accel and mortality in cancer survivors
	Model 1			Model 2				Model 1			Model 2				Model 1			Model 2
Parameter	HR	95% Confidence Limits		HR	95% Confidence Limits		Parameter	HR	95% Confidence Limits		HR	95% Confidence Limits		Parameter	HR	95% Confidence Limits		HR	95% Confidence Limits
KDM-BA-Accel (per 1 SD increase)	1.184	1.007	1.388	1.05	0.849	1.284	PhenoAgeAccel (per 1 SD increase)	1.473	1.168	1.882	1.368	1.054	1.776	SA-Accel (per 1 SD increase)	0.979	0.678	1.414	0.817	0.573	1.165
Chronological age	1.124	1.088	1.162	1.115	1.075	1.156	Chronological age	1.129	1.092	1.168	1.116	1.076	1.158	Chronological age	1.126	1.089	1.164	1.114	1.074	1.157
Male (vs female)	1.025	0.673	1.561	1.083	0.669	1.756	Male (vs female)	0.894	0.575	1.391	0.964	0.587	1.584	Male (vs female)	1.032	0.68	1.565	1.113	0.681	1.82
Hispanic (vs. Non-Hispanic White)	0.526	0.126	2.203	0.332	0.074	1.501	Hispanic (vs. Non-Hispanic White)	0.526	0.126	2.199	0.357	0.086	1.482	Hispanic (vs. Non-Hispanic White)	0.521	0.119	2.275	0.332	0.079	1.391
Non-Hispanic Black (vs. Non-Hispanic White)	0.737	0.311	1.742	0.563	0.207	1.532	Non-Hispanic Black (vs. Non-Hispanic White)	0.797	0.354	1.794	0.61	0.227	1.64	Non-Hispanic Black (vs. Non-Hispanic White)	0.797	0.326	1.952	0.498	0.167	1.487
Other races (vs. Non-Hispanic White)	1.245	0.401	3.863	0.904	0.259	3.151	Other races (vs. Non-Hispanic White)	1.348	0.423	4.296	0.993	0.294	3.357	Other races (vs. Non-Hispanic White)	1.237	0.393	3.889	0.847	0.246	2.912
Education: >high school (vs. <high school)				0.447	0.228	0.876	Education: >high school (vs. <high school)				0.469	0.234	0.938	Education: >high school (vs. <high school)				0.413	0.209	0.817
Education: high school (vs. <high school)				0.498	0.261	0.949	Education: high school (vs. <high school)				0.488	0.257	0.927	Education: high school (vs. <high school)				0.477	0.246	0.924
BMI				0.967	0.932	1.004	BMI				0.956	0.922	0.991	BMI				0.967	0.934	1.002
Current smoker (vs. never smoker)				1.604	0.471	5.458	Current smoker (vs. never smoker)				1.413	0.41	4.877	Current smoker (vs. never smoker)				1.558	0.457	5.313
Former smoker (vs. never smoker)				1.146	0.701	1.872	Former smoker (vs. never smoker)				1.102	0.658	1.846	Former smoker (vs. never smoker)				1.146	0.704	1.866
Ever drinker (vs. never drinker)				0.68	0.395	1.169	Ever drinker (vs. never drinker)				0.739	0.443	1.232	Ever drinker (vs. never drinker)				0.654	0.388	1.102
Physical activity				0.986	0.972	1.001	Physical activity				0.987	0.973	1.002	Physical activity				0.985	0.97	1
Comorbidity index				1.19	1.026	1.381	Comorbidity index				1.147	0.979	1.343	Comorbidity index				1.228	1.062	1.42
CMV seropositive (vs. seronegative)				0.777	0.463	1.305	CMV seropositive (vs. seronegative)				0.817	0.478	1.398	CMV seropositive (vs. seronegative)				0.767	0.459	1.281
HannumAccel and mortality in cancer survivors							HorvathAccel and mortality in cancer survivors							LevineAccel and mortality in cancer survivors
	Model 1 + Monocyte% + Neutrophil% + Lymphocyte%			Model 2 + Monocyte% + Neutrophil% + Lymphocyte%				Model 1 + Monocyte% + Neutrophil% + Lymphocyte%			Model 2 + Monocyte% + Neutrophil% + Lymphocyte%				Model 1 + Monocyte% + Neutrophil% + Lymphocyte%			Model 2 + Monocyte% + Neutrophil% + Lymphocyte%
Parameter	HR	95% Confidence Limits		HR	95% Confidence Limits		Parameter	HR	95% Confidence Limits		HR	95% Confidence Limits		Parameter	HR	95% Confidence Limits		HR	95% Confidence Limits
HannumAccel (per 1 SD increase)	1.423	1.152	1.758	1.365	1.144	1.629	HorvathAccel (per 1 SD increase)	1.26	0.98	1.62	1.213	0.939	1.568	LevineAccel (per 1 SD increase)	1.643	1.334	2.025	1.56	1.227	1.984
Chronological age	1.083	1.06	1.106	1.067	1.038	1.097	Chronological age	1.079	1.055	1.103	1.064	1.033	1.095	Chronological age	1.084	1.06	1.109	1.073	1.041	1.106
Male (vs female)	0.826	0.467	1.46	0.911	0.477	1.74	Male (vs female)	0.905	0.516	1.586	1.005	0.545	1.852	Male (vs female)	0.866	0.533	1.406	0.987	0.534	1.825
Hispanic (vs. Non-Hispanic White)	0.569	0.235	1.375	0.357	0.134	0.948	Hispanic (vs. Non-Hispanic White)	0.512	0.204	1.283	0.287	0.105	0.786	Hispanic (vs. Non-Hispanic White)	0.434	0.158	1.194	0.256	0.09	0.731
Non-Hispanic Black (vs. Non-Hispanic White)	2.422	1.11	5.287	1.817	0.812	4.066	Non-Hispanic Black (vs. Non-Hispanic White)	2.191	1.019	4.712	1.67	0.775	3.597	Non-Hispanic Black (vs. Non-Hispanic White)	2.2	1.031	4.696	1.635	0.739	3.62
Other races (vs. Non-Hispanic White)	0.751	0.151	3.731	0.447	0.073	2.756	Other races (vs. Non-Hispanic White)	0.661	0.129	3.401	0.42	0.068	2.606	Other races (vs. Non-Hispanic White)	0.652	0.129	3.298	0.493	0.086	2.812
Monocyte %	1.053	0.92	1.205	1.054	0.942	1.179	Monocyte %	1.055	0.929	1.198	1.06	0.952	1.18	Monocyte %	1.024	0.895	1.172	1.051	0.943	1.172
Neutrophil%	1.021	0.946	1.102	1.005	0.928	1.089	Neutrophil%	1.033	0.957	1.114	1.013	0.934	1.098	Neutrophil%	1.012	0.936	1.095	1.008	0.927	1.096
Lymphocyte%	0.98	0.898	1.07	0.971	0.88	1.071	Lymphocyte%	0.99	0.9	1.08	0.976	0.878	1.085	Lymphocyte%	0.98	0.892	1.076	0.981	0.886	1.085
Education: >high school (vs. <high school)				0.471	0.208	1.065	Education: >high school (vs. <high school)				0.437	0.207	0.925	Education: >high school (vs. <high school)				0.535	0.24	1.19
Education: high school (vs. <high school)				0.503	0.237	1.069	Education: high school (vs. <high school)				0.483	0.241	0.967	Education: high school (vs. <high school)				0.63	0.302	1.313
BMI				0.969	0.93	1.01	BMI				0.975	0.936	1.015	BMI				0.97	0.932	1.008
Current smoker (vs. never smoker)				1.577	0.553	4.499	Current smoker (vs. never smoker)				1.582	0.559	4.48	Current smoker (vs. never smoker)				1.596	0.556	4.582
Former smoker (vs. never smoker)				1.678	0.888	3.172	Former smoker (vs. never smoker)				1.68	0.896	3.15	Former smoker (vs. never smoker)				1.773	0.916	3.434
Ever drinker (vs. never drinker)				0.832	0.499	1.388	Ever drinker (vs. never drinker)				0.816	0.481	1.386	Ever drinker (vs. never drinker)				0.813	0.481	1.372
Physical activity				0.976	0.965	0.987	Physical activity				0.976	0.965	0.988	Physical activity				0.977	0.966	0.989
Comorbidity index				1.264	1.067	1.496	Comorbidity index				1.272	1.067	1.517	Comorbidity index				1.283	1.074	1.533
CMV seropositive (vs. seronegative)				0.823	0.508	1.333	CMV seropositive (vs. seronegative)				0.833	0.519	1.337	CMV seropositive (vs. seronegative)				0.835	0.527	1.322
GrimAccel and mortality in cancer survivors							Zhang Score and mortality in cancer survivors							mPOA and mortality in cancer survivors
	Model 1 + Monocyte% + Neutrophil% + Lymphocyte%			Model 2 + Monocyte% + Neutrophil% + Lymphocyte%				Model 1 + Monocyte% + Neutrophil% + Lymphocyte%			Model 2 + Monocyte% + Neutrophil% + Lymphocyte%				Model 1 + Monocyte% + Neutrophil% + Lymphocyte%			Model 2 + Monocyte% + Neutrophil% + Lymphocyte%
Parameter	HR	95% Confidence Limits		HR	95% Confidence Limits		Parameter	HR	95% Confidence Limits		HR	95% Confidence Limits		Parameter	HR	95% Confidence Limits		HR	95% Confidence Limits
GrimAccel (per 1 SD increase)	2.078	1.597	2.703	1.805	1.366	2.386	Zhang Score (per 1 SD increase)	1.72	1.324	2.234	1.621	1.272	2.065	mPOA (per 1 SD increase)	1.244	0.979	1.581	1.142	0.845	1.543
Chronological age	1.097	1.075	1.12	1.075	1.047	1.103	Chronological age	1.068	1.044	1.093	1.052	1.026	1.08	Chronological age	1.08	1.056	1.105	1.061	1.032	1.091
Male (vs female)	0.571	0.306	1.064	0.717	0.379	1.354	Male (vs female)	0.779	0.423	1.436	0.912	0.492	1.692	Male (vs female)	0.918	0.532	1.585	1.039	0.571	1.891
Hispanic (vs. Non-Hispanic White)	0.463	0.186	1.156	0.31	0.122	0.787	Hispanic (vs. Non-Hispanic White)	0.52	0.207	1.309	0.312	0.12	0.814	Hispanic (vs. Non-Hispanic White)	0.463	0.176	1.213	0.249	0.089	0.696
Non-Hispanic Black (vs. Non-Hispanic White)	1.327	0.583	3.019	1.128	0.442	2.878	Non-Hispanic Black (vs. Non-Hispanic White)	2.046	0.937	4.47	1.491	0.681	3.266	Non-Hispanic Black (vs. Non-Hispanic White)	1.828	0.82	4.073	1.445	0.608	3.437
Other races (vs. Non-Hispanic White)	0.768	0.168	3.497	0.505	0.09	2.814	Other races (vs. Non-Hispanic White)	0.76	0.152	3.788	0.456	0.08	2.598	Other races (vs. Non-Hispanic White)	0.67	0.136	3.306	0.421	0.071	2.481
Monocyte %	1.047	0.923	1.187	1.036	0.914	1.176	Monocyte %	1.056	0.928	1.203	1.057	0.931	1.2	Monocyte %	1.068	0.935	1.22	1.072	0.955	1.204
Neutrophil%	1.034	0.956	1.118	1.01	0.929	1.098	Neutrophil%	1.032	0.956	1.113	1.011	0.924	1.106	Neutrophil%	1.044	0.964	1.131	1.02	0.938	1.11
Lymphocyte%	1.015	0.919	1.12	0.993	0.891	1.106	Lymphocyte%	1.006	0.922	1.098	0.992	0.894	1.101	Lymphocyte%	1.01	0.911	1.12	0.987	0.884	1.103
Education: >high school (vs. <high school)				0.51	0.261	0.995	Education: >high school (vs. <high school)				0.408	0.21	0.793	Education: >high school (vs. <high school)				0.436	0.203	0.936
Education: high school (vs. <high school)				0.546	0.278	1.073	Education: high school (vs. <high school)				0.467	0.248	0.878	Education: high school (vs. <high school)				0.485	0.238	0.99
BMI				0.971	0.933	1.011	BMI				0.966	0.931	1.003	BMI				0.971	0.932	1.011
Current smoker (vs. never smoker)				0.713	0.201	2.532	Current smoker (vs. never smoker)				1.099	0.418	2.89	Current smoker (vs. never smoker)				1.334	0.386	4.607
Former smoker (vs. never smoker)				1.268	0.684	2.35	Former smoker (vs. never smoker)				1.579	0.898	2.777	Former smoker (vs. never smoker)				1.68	0.905	3.118
Ever drinker (vs. never drinker)				0.778	0.481	1.259	Ever drinker (vs. never drinker)				0.793	0.487	1.289	Ever drinker (vs. never drinker)				0.782	0.463	1.321
Physical activity				0.981	0.97	0.992	Physical activity				0.977	0.966	0.989	Physical activity				0.976	0.964	0.987
Comorbidity index				1.226	1.042	1.444	Comorbidity index				1.252	1.049	1.495	Comorbidity index				1.262	1.065	1.495
CMV seropositive (vs. seronegative)				0.809	0.494	1.324	CMV seropositive (vs. seronegative)				0.713	0.451	1.128	CMV seropositive (vs. seronegative)				0.87	0.551	1.373

## Sheet: Data 4
Supplemental Data 4. Regression coefficients for all the covariates adjusted for in the analysis of associations between aging constructs and mortality in cancer-free participants (controls); HRS (2016-2020)
KDM-BA-Accel and mortality in controls							PhenoAgeAccel and mortality in controls							Sa-Accel and mortality in controls
	Model 1			Model 2				Model 1			Model 2				Model 1			Model 2
Parameter	HR	95% Confidence Limits		HR	95% Confidence Limits		Parameter	HR	95% Confidence Limits		HR	95% Confidence Limits		Parameter	HR	95% Confidence Limits		HR	95% Confidence Limits
KDM-BA-Accel (per 1 SD increase)	1.372	1.177	1.6	1.249	1.037	1.504	PhenoAgeAccel (per 1 SD increase)	1.415	1.249	1.603	1.287	1.112	1.489	SA-Accel (per 1 SD increase)	1.228	0.971	1.552	1.08	0.885	1.318
Chronological age	1.121	1.089	1.155	1.103	1.074	1.133	Chronological age	1.122	1.091	1.154	1.103	1.074	1.132	Chronological age	1.123	1.092	1.154	1.103	1.074	1.133
Male (vs female)	1.246	0.965	1.61	1.267	0.949	1.691	Male (vs female)	1.136	0.87	1.484	1.176	0.863	1.603	Male (vs female)	1.242	0.967	1.595	1.27	0.96	1.68
Hispanic (vs. Non-Hispanic White)	0.563	0.261	1.215	0.416	0.189	0.916	Hispanic (vs. Non-Hispanic White)	0.531	0.252	1.121	0.39	0.178	0.854	Hispanic (vs. Non-Hispanic White)	0.532	0.247	1.148	0.376	0.167	0.844
Non-Hispanic Black (vs. Non-Hispanic White)	1.417	0.894	2.248	1.175	0.697	1.98	Non-Hispanic Black (vs. Non-Hispanic White)	1.487	0.94	2.354	1.204	0.71	2.04	Non-Hispanic Black (vs. Non-Hispanic White)	1.688	1.062	2.682	1.263	0.739	2.159
Other races (vs. Non-Hispanic White)	0.968	0.44	2.131	0.87	0.395	1.917	Other races (vs. Non-Hispanic White)	1.013	0.468	2.192	0.868	0.393	1.916	Other races (vs. Non-Hispanic White)	1.053	0.489	2.267	0.892	0.41	1.942
Education: >high school (vs. <high school)				0.559	0.342	0.915	Education: >high school (vs. <high school)				0.575	0.353	0.937	Education: >high school (vs. <high school)				0.545	0.324	0.915
Education: high school (vs. <high school)				0.719	0.492	1.05	Education: high school (vs. <high school)				0.756	0.514	1.111	Education: high school (vs. <high school)				0.717	0.479	1.073
BMI				0.959	0.926	0.994	BMI				0.955	0.922	0.988	BMI				0.964	0.932	0.997
Current smoker (vs. never smoker)				1.563	0.971	2.518	Current smoker (vs. never smoker)				1.502	0.937	2.408	Current smoker (vs. never smoker)				1.633	1.032	2.584
Former smoker (vs. never smoker)				1.469	1.097	1.968	Former smoker (vs. never smoker)				1.473	1.101	1.969	Former smoker (vs. never smoker)				1.519	1.141	2.023
Ever drinker (vs. never drinker)				1.004	0.724	1.391	Ever drinker (vs. never drinker)				0.986	0.721	1.347	Ever drinker (vs. never drinker)				0.965	0.708	1.315
Physical activity				0.968	0.959	0.976	Physical activity				0.968	0.96	0.976	Physical activity				0.967	0.959	0.976
Comorbidity index				1.099	0.906	1.332	Comorbidity index				1.088	0.909	1.302	Comorbidity index				1.132	0.97	1.322
CMV seropositive (vs. seronegative)				0.817	0.558	1.198	CMV seropositive (vs. seronegative)				0.846	0.584	1.225	CMV seropositive (vs. seronegative)				0.81	0.551	1.189
HannumAccel and mortality in controls							HorvathAccel and mortality in controls							LevineAccel and mortality in controls
	Model 1 + Monocyte% + Neutrophil% + Lymphocyte%			Model 2 + Monocyte% + Neutrophil% + Lymphocyte%				Model 1 + Monocyte% + Neutrophil% + Lymphocyte%			Model 2 + Monocyte% + Neutrophil% + Lymphocyte%				Model 1 + Monocyte% + Neutrophil% + Lymphocyte%			Model 2 + Monocyte% + Neutrophil% + Lymphocyte%
Parameter	HR	95% Confidence Limits		HR	95% Confidence Limits		Parameter	HR	95% Confidence Limits		HR	95% Confidence Limits		Parameter	HR	95% Confidence Limits		HR	95% Confidence Limits
HannumAccel (per 1 SD increase)	1.174	1	1.372	1.126	0.963	1.311	HorvathAccel (per 1 SD increase)	1.068	0.868	1.3	1.06	0.87	1.298	LevineAccel (per 1 SD increase)	1.082	0.907	1.291	1.04	0.863	1.232
Chronological age	1.113	1.085	1.142	1.096	1.066	1.127	Chronological age	1.112	1.084	1.141	1.095	1.066	1.125	Chronological age	1.112	1.084	1.141	1.095	1.066	1.124
Male (vs female)	1.001	0.693	1.446	1.154	0.792	1.683	Male (vs female)	1.035	0.715	1.497	1.195	0.817	1.747	Male (vs female)	1.045	0.722	1.514	1.202	0.821	1.76
Hispanic (vs. Non-Hispanic White)	0.847	0.385	1.863	0.626	0.27	1.453	Hispanic (vs. Non-Hispanic White)	0.85	0.389	1.857	0.631	0.274	1.451	Hispanic (vs. Non-Hispanic White)	0.829	0.375	1.837	0.616	0.264	1.437
Non-Hispanic Black (vs. Non-Hispanic White)	1.628	0.94	2.822	1.258	0.706	2.242	Non-Hispanic Black (vs. Non-Hispanic White)	1.583	0.93	2.693	1.233	0.699	2.176	Non-Hispanic Black (vs. Non-Hispanic White)	1.51	0.904	2.522	1.206	0.701	2.077
Other races (vs. Non-Hispanic White)	0.78	0.336	1.809	0.619	0.265	1.447	Other races (vs. Non-Hispanic White)	0.794	0.339	1.858	0.634	0.274	1.465	Other races (vs. Non-Hispanic White)	0.781	0.329	1.854	0.626	0.265	1.475
Monocyte %	0.993	0.877	1.125	1.012	0.886	1.155	Monocyte %	0.992	0.877	1.122	1.012	0.887	1.156	Monocyte %	0.995	0.882	1.123	1.012	0.889	1.152
Neutrophil%	1.005	0.926	1.092	1.019	0.93	1.116	Neutrophil%	1.004	0.924	1.092	1.02	0.931	1.117	Neutrophil%	1.006	0.925	1.094	1.02	0.931	1.118
Lymphocyte%	0.972	0.892	1.059	0.993	0.907	1.086	Lymphocyte%	0.968	0.887	1.056	0.991	0.905	1.085	Lymphocyte%	0.971	0.89	1.06	0.993	0.907	1.087
Education: >high school (vs. <high school)				0.448	0.275	0.732	Education: >high school (vs. <high school)				0.455	0.277	0.746	Education: >high school (vs. <high school)				0.455	0.279	0.742
Education: high school (vs. <high school)				0.778	0.503	1.204	Education: high school (vs. <high school)				0.794	0.518	1.218	Education: high school (vs. <high school)				0.791	0.515	1.214
BMI				0.959	0.918	1.001	BMI				0.958	0.917	1	BMI				0.958	0.917	1
Current smoker (vs. never smoker)				2.246	1.231	4.098	Current smoker (vs. never smoker)				2.26	1.237	4.131	Current smoker (vs. never smoker)				2.234	1.217	4.102
Former smoker (vs. never smoker)				1.181	0.841	1.658	Former smoker (vs. never smoker)				1.177	0.84	1.649	Former smoker (vs. never smoker)				1.169	0.826	1.655
Ever drinker (vs. never drinker)				0.911	0.641	1.295	Ever drinker (vs. never drinker)				0.917	0.646	1.301	Ever drinker (vs. never drinker)				0.919	0.647	1.305
Physical activity				0.971	0.957	0.985	Physical activity				0.97	0.956	0.984	Physical activity				0.97	0.957	0.984
Comorbidity index				1.173	1.04	1.324	Comorbidity index				1.177	1.047	1.324	Comorbidity index				1.179	1.041	1.335
CMV seropositive (vs. seronegative)				0.708	0.475	1.057	CMV seropositive (vs. seronegative)				0.729	0.484	1.098	CMV seropositive (vs. seronegative)				0.727	0.482	1.096
GrimAccel and mortality in controls							Zhang Score and mortality in controls							mPOA and mortality in controls
	Model 1 + Monocyte% + Neutrophil% + Lymphocyte%			Model 2 + Monocyte% + Neutrophil% + Lymphocyte%				Model 1 + Monocyte% + Neutrophil% + Lymphocyte%			Model 2 + Monocyte% + Neutrophil% + Lymphocyte%				Model 1 + Monocyte% + Neutrophil% + Lymphocyte%			Model 2 + Monocyte% + Neutrophil% + Lymphocyte%
Parameter	HR	95% Confidence Limits		HR	95% Confidence Limits		Parameter	HR	95% Confidence Limits		HR	95% Confidence Limits		Parameter	HR	95% Confidence Limits		HR	95% Confidence Limits
GrimAccel (per 1 SD increase)	1.537	1.322	1.787	1.18	0.972	1.434	Zhang Score (per 1 SD increase)	1.639	1.391	1.931	1.456	1.21	1.753	mPOA (per 1 SD increase)	1.365	1.158	1.61	1.151	0.956	1.385
Chronological age	1.114	1.086	1.143	1.095	1.066	1.125	Chronological age	1.098	1.071	1.126	1.088	1.059	1.117	Chronological age	1.112	1.084	1.141	1.094	1.065	1.124
Male (vs female)	0.795	0.54	1.17	1.082	0.716	1.634	Male (vs female)	0.859	0.589	1.251	1.02	0.683	1.522	Male (vs female)	1.037	0.714	1.506	1.207	0.823	1.77
Hispanic (vs. Non-Hispanic White)	0.758	0.338	1.701	0.596	0.255	1.393	Hispanic (vs. Non-Hispanic White)	0.809	0.37	1.771	0.625	0.274	1.424	Hispanic (vs. Non-Hispanic White)	0.802	0.356	1.805	0.601	0.257	1.406
Non-Hispanic Black (vs. Non-Hispanic White)	1.212	0.671	2.192	1.131	0.636	2.014	Non-Hispanic Black (vs. Non-Hispanic White)	1.631	0.939	2.836	1.304	0.722	2.356	Non-Hispanic Black (vs. Non-Hispanic White)	1.38	0.824	2.314	1.152	0.652	2.033
Other races (vs. Non-Hispanic White)	0.69	0.293	1.627	0.613	0.26	1.442	Other races (vs. Non-Hispanic White)	0.782	0.344	1.774	0.626	0.271	1.449	Other races (vs. Non-Hispanic White)	0.69	0.296	1.606	0.594	0.253	1.394
Monocyte %	1.001	0.88	1.138	1.014	0.887	1.16	Monocyte %	0.973	0.861	1.1	0.993	0.872	1.131	Monocyte %	0.988	0.875	1.116	1.011	0.887	1.153
Neutrophil%	1.009	0.925	1.101	1.024	0.933	1.123	Neutrophil%	0.989	0.916	1.068	1.005	0.92	1.096	Neutrophil%	1.002	0.922	1.089	1.022	0.933	1.119
Lymphocyte%	0.988	0.903	1.08	1.001	0.912	1.098	Lymphocyte%	0.975	0.902	1.055	0.995	0.915	1.082	Lymphocyte%	0.983	0.901	1.072	1.001	0.913	1.098
Education: >high school (vs. <high school)				0.458	0.279	0.751	Education: >high school (vs. <high school)				0.461	0.286	0.744	Education: >high school (vs. <high school)				0.461	0.281	0.755
Education: high school (vs. <high school)				0.791	0.514	1.217	Education: high school (vs. <high school)				0.787	0.53	1.168	Education: high school (vs. <high school)				0.789	0.513	1.215
BMI				0.958	0.917	1	BMI				0.958	0.917	1	BMI				0.957	0.916	0.999
Current smoker (vs. never smoker)				1.717	0.812	3.631	Current smoker (vs. never smoker)				1.77	0.947	3.306	Current smoker (vs. never smoker)				1.874	0.909	3.862
Former smoker (vs. never smoker)				1.069	0.72	1.587	Former smoker (vs. never smoker)				1.055	0.737	1.511	Former smoker (vs. never smoker)				1.114	0.776	1.599
Ever drinker (vs. never drinker)				0.931	0.653	1.329	Ever drinker (vs. never drinker)				0.935	0.665	1.314	Ever drinker (vs. never drinker)				0.92	0.646	1.309
Physical activity				0.971	0.958	0.985	Physical activity				0.972	0.958	0.985	Physical activity				0.971	0.957	0.984
Comorbidity index				1.17	1.035	1.321	Comorbidity index				1.157	1.031	1.299	Comorbidity index				1.18	1.049	1.327
CMV seropositive (vs. seronegative)				0.722	0.48	1.086	CMV seropositive (vs. seronegative)				0.624	0.393	0.99	CMV seropositive (vs. seronegative)				0.734	0.487	1.106
